# Supplementary material for: Functional Imaging of Microbial Interactions With Tree Roots Using a Microfluidics Setup
Source: Front Plant Sci. 2020 Apr 15;11:408. doi: 10.3389/fpls.2020.00408 (PMC7174594; doi:10.3389/fpls.2020.00408)
Supplement: Supplementary file 1 [file Data_Sheet_1.ZIP]

Archive with 7 entries (7 files):
- Black Acrylic - P2 -3mm Pieces - Outer and Middle Root Chip Boxes - Middle Root Chip Box Cover.svg
- Clear Acrylic - P2 - 2mm Pieces - Inner Root Chip Box - Stage Pieces 2_3.svg
- Clear Acrylic - P2 - 3mm Pieces - Outer Root Chip Box Lids - Stage Piece 1.svg
- Ready for Upload - Black Acrylic - P2 -3mm Pieces - Outer and Middle Root Chip Boxes - Middle Root Chip Box Cover.svg
- Ready for Upload - Clear Acrylic - P2 - 2mm Pieces - Inner Root Chip Box - Stage Pieces 2_3.svg
- Ready for Upload - Clear Acrylic - P2 - 3mm Pieces - Outer Root Chip Box Lids - Stage Piece 1.svg
- Root Chip and Stage Labeled.svg
