# Supplementary material for: Functional Imaging of Microbial Interactions With Tree Roots Using a Microfluidics Setup
Source: Front Plant Sci. 2020 Apr 15;11:408. doi: 10.3389/fpls.2020.00408 (PMC7174594; doi:10.3389/fpls.2020.00408)
Supplement: Supplementary file 2 [file Data_Sheet_2.ZIP]

Archive with 2 entries (2 files):
- BioprintRootChipNikonHolder01.scad
- BioprintRootChipNikonHolder01.stl
