# Supplementary material for: Functional Imaging of Microbial Interactions With Tree Roots Using a Microfluidics Setup
Source: Front Plant Sci. 2020 Apr 15;11:408. doi: 10.3389/fpls.2020.00408 (PMC7174594; doi:10.3389/fpls.2020.00408)
Supplement: Supplementary file 2 [file Data_Sheet_2.ZIP › BioprintRootChipNikonHolder01.scad]

//design and code by bioprint (http://www.thingiverse.com/bioprint)
//This code generates a holder for ANL RMI-RootChip on Nikon C2 (customizable)
// 2016-02-04:	first design


// Size of nozzle
SizeOfNozzle = 0.4; // size of nozzle
// Endholder Width
FrameLength = 35.5; // 35.5 mm
// Frame Width
FrameWidth = 95; // 95 mm
// Cutout
Cutout = 8; // 8 mm
// Frame Thickness
FrameThickness = 1.7; // 1.7 mm
// End Holder Width
EndHolderWidth = 2; // 2 mm
// End Holder Length
EndHolderLength = 4; // 4 mm
// Wall thickness measured in layers
WallThicknessInLayers = 4; // number of layers
// Wall Height
WallHeight = 16; // 16 mm
// NotchSize
NotchSize = 2; // 2 mm
// NotchDistance
NotchDistance = 4; // 4 mm
// WallOffset
WallOffset = 2; // 2 mm (from cutout)


WallLength = FrameWidth - 2 * Cutout - 2 * WallOffset;
WallThickness = WallThicknessInLayers * SizeOfNozzle;


NumberOfX = 0;
NumberOfY = 0;


StepX = 0;
StepY = 0;


// holder
difference(){
	translate([0,0,0]) 
		cube(size = [FrameLength,
                        FrameWidth,
						FrameThickness], center = false);
	translate([0,0,0]) 
		cube(size = [Cutout,
                        Cutout,
						FrameThickness], center = false);
	translate([0,FrameWidth-Cutout,0]) 
		cube(size = [Cutout,
                        Cutout,
						FrameThickness], center = false);

}

// end holder
translate([FrameLength,0,0]) 
    cube(size = [EndHolderLength,
                    EndHolderWidth,
                    FrameThickness], center = false);

translate([FrameLength,FrameWidth-EndHolderWidth,0]) 
    cube(size = [EndHolderLength,
                    EndHolderWidth,
                    FrameThickness], center = false);


// Wall

difference(){
	translate([Cutout+WallOffset,Cutout+WallOffset,0]) 
		cube(size = [WallThickness,
						WallLength,
						WallHeight], center = false);


	for ( c = [NotchSize : NotchDistance : WallLength-NotchSize] )
	{
		translate([Cutout+WallOffset,
						c + Cutout+WallOffset,
						WallHeight-2*NotchSize]) 
		cube(size = [WallThickness,
						 NotchSize,
						 2*NotchSize], center = false);

	}


}
